# Supplementary material for: Effectiveness of Hyperbaric Oxygen Therapy for Musculoskeletal Pain Syndromes: A Systematic Review
Source: Muscles. 2025 Dec 16;4(4):63. doi: 10.3390/muscles4040063 (PMC12736084; doi:10.3390/muscles4040063)
Supplement: Supplementary file 1 [file muscles-04-00063-s001.zip]

Archive with 1 entries (1 files):
- muscles-3893152-supplementary.pdf
